# Supplementary material for: Using 1H-Magnetic Resonance Spectroscopy to Evaluate the Efficacy of Pharmacological Treatments in Parkinson’s Disease: A Systematic Review
Source: Int J Mol Sci. 2025 Sep 25;26(19):9351. doi: 10.3390/ijms26199351 (PMC12525049; doi:10.3390/ijms26199351)
Supplement: Supplementary file 1 [file ijms-26-09351-s001.zip]

Archive with 1 entries (1 files):
- ijms-3869596-supplementary.pdf
